# Supplementary material for: Adequacy of the Type of Venous Catheter to the Drug Type and Duration of Treatment: A Cross-Sectional Study
Source: Nurs Rep. 2026 Feb 21;16(2):76. doi: 10.3390/nursrep16020076 (PMC12943557; doi:10.3390/nursrep16020076)
Supplement: Supplementary file 1 [file nursrep-16-00076-s001.zip]

Archive with 1 entries (1 files):
- nursrep-4074518-supplementary.pdf
